# Supplementary material for: Genotype–phenotype interaction in Alzheimer's disease immune activation
Source: Alzheimers Dement. 2026 Jan 9;22(1):e70978. doi: 10.1002/alz.70978 (PMC12789877; doi:10.1002/alz.70978)
Supplement: Supplementary file 1 — Supporting Information [file ALZ-22-e70978-s003.xlsx]

## Sheet: AD PRS INFL
Activation marker	Predictor	β coefficient	SE	t-statistic	p-value	95% CI low	95% CI high	p.adjusted
CSF sTREM2	Intercept	0.02	0.06	0.39	0.7	-0.09	0.13	0.7
CSF sTREM2	AD PRS INFL	-0.18	0.06	-2.82	0.005	-0.3	-0.05	0.009
CSF sTREM2	t-tau	0.54	0.06	8.69	<0,001	0.41	0.66	<0,001
CSF sTREM2	AD PRS INFL*t-tau	-0.18	0.07	-2.75	0.006	-0.32	-0.05	0.009
CSF sTREM2	Intercept	0	0.06	0.02	0.98	-0.12	0.12	0.98
CSF sTREM2	AD PRS INFL	-0.11	0.07	-1.72	0.087	-0.24	0.02	0.175
CSF sTREM2	Nfl	0.43	0.06	7.12	<0,001	0.31	0.55	<0,001
CSF sTREM2	AD PRS INFL*Nfl	-0.05	0.06	-0.73	0.469	-0.17	0.08	0.625
CSF YKL-40	Intercept	0.01	0.05	0.12	0.905	-0.09	0.1	0.905
CSF YKL-40	AD PRS INFL	-0.03	0.05	-0.6	0.548	-0.13	0.07	0.731
CSF YKL-40	t-tau	0.63	0.05	12.22	<0,001	0.53	0.73	<0,001
CSF YKL-40	AD PRS INFL*t-tau	-0.05	0.06	-0.92	0.356	-0.16	0.06	0.712
CSF YKL-40	Intercept	0	0.06	-0.03	0.973	-0.11	0.11	0.973
CSF YKL-40	AD PRS INFL	0.04	0.06	0.6	0.547	-0.08	0.16	0.796
CSF YKL-40	Nfl	0.52	0.06	9.21	<0,001	0.41	0.63	<0,001
CSF YKL-40	AD PRS INFL*Nfl	0.03	0.06	0.53	0.597	-0.08	0.15	0.796
CSF Clusterin	Intercept	0.01	0.05	0.26	0.795	-0.09	0.11	0.795
CSF Clusterin	AD PRS INFL	-0.08	0.05	-1.54	0.125	-0.19	0.02	0.167
CSF Clusterin	t-tau	0.57	0.05	10.3	<0,001	0.46	0.67	<0,001
CSF Clusterin	AD PRS INFL*t-tau	-0.12	0.06	-2.05	0.041	-0.24	0	0.082
CSF Clusterin	Intercept	0.01	0.06	0.1	0.921	-0.11	0.12	0.921
CSF Clusterin	AD PRS INFL	0.01	0.06	0.15	0.877	-0.12	0.14	0.921
CSF Clusterin	Nfl	0.44	0.06	7.44	<0,001	0.33	0.56	<0,001
CSF Clusterin	AD PRS INFL*Nfl	-0.06	0.06	-0.98	0.328	-0.18	0.06	0.655
CSF Fractalkine	Intercept	0.01	0.05	0.28	0.78	-0.09	0.12	0.78
CSF Fractalkine	AD PRS INFL	-0.07	0.05	-1.37	0.173	-0.18	0.03	0.231
CSF Fractalkine	t-tau	0.53	0.06	9.46	<0,001	0.42	0.65	<0,001
CSF Fractalkine	AD PRS INFL*t-tau	-0.13	0.06	-2.18	0.03	-0.25	-0.01	0.06
CSF Fractalkine	Intercept	-0.01	0.06	-0.09	0.931	-0.12	0.11	0.931
CSF Fractalkine	AD PRS INFL	-0.05	0.07	-0.7	0.483	-0.18	0.08	0.685
CSF Fractalkine	Nfl	0.38	0.06	6.17	<0,001	0.26	0.5	<0,001
CSF Fractalkine	AD PRS INFL*Nfl	0.04	0.06	0.69	0.493	-0.08	0.17	0.658

## Sheet: sum PRS INFL
Activation biomarker	Predictor	β coefficient	SE	t-statistic	p-value	95% CI low	95% CI high	p.adjusted
CSF sTREM2	Intercept	0	0.06	0.02	0.984	-0.11	0.11	0.984
CSF sTREM2	SUM PRS INFL	0.04	0.06	0.7	0.485	-0.07	0.15	0.817
CSF sTREM2	t-tau	0.45	0.06	7.8	<0,001	0.34	0.57	<0,001
CSF sTREM2	SUM PRS INFL*t-tau	0.03	0.06	0.51	0.613	-0.09	0.14	0.817
CSF sTREM2	Intercept	0	0.06	0.01	0.993	-0.12	0.12	0.993
CSF sTREM2	SUM PRS INFL	0.01	0.06	0.11	0.91	-0.11	0.12	0.993
CSF sTREM2	Nfl	0.41	0.06	6.9	<0,001	0.29	0.53	<0,001
CSF sTREM2	SUM PRS INFL*Nfl	-0.05	0.06	-0.83	0.406	-0.17	0.07	0.812
CSF YKL-40	Intercept	0	0.05	-0.03	0.974	-0.09	0.09	0.974
CSF YKL-40	SUM PRS INFL	0.04	0.05	0.79	0.43	-0.06	0.13	0.573
CSF YKL-40	t-tau	0.61	0.05	12.93	<0,001	0.51	0.7	<0,001
CSF YKL-40	SUM PRS INFL*t-tau	-0.08	0.05	-1.6	0.111	-0.17	0.02	0.222
CSF YKL-40	Intercept	0	0.06	0.02	0.985	-0.11	0.11	0.985
CSF YKL-40	SUM PRS INFL	0.04	0.06	0.71	0.477	-0.07	0.15	0.635
CSF YKL-40	Nfl	0.52	0.06	9.47	<0,001	0.42	0.63	<0,001
CSF YKL-40	SUM PRS INFL*Nfl	-0.06	0.06	-1.05	0.296	-0.17	0.05	0.592
CSF Clusterin	Intercept	0	0.05	-0.01	0.994	-0.1	0.1	0.994
CSF Clusterin	SUM PRS INFL	-0.02	0.05	-0.42	0.675	-0.12	0.08	0.934
CSF Clusterin	t-tau	0.51	0.05	10.12	<0,001	0.41	0.61	<0,001
CSF Clusterin	SUM PRS INFL*t-tau	-0.02	0.05	-0.38	0.701	-0.12	0.08	0.934
CSF Clusterin	Intercept	0	0.06	0.04	0.97	-0.11	0.12	0.97
CSF Clusterin	SUM PRS INFL	0	0.06	0.05	0.958	-0.11	0.12	0.97
CSF Clusterin	Nfl	0.43	0.06	7.44	<0,001	0.32	0.55	<0,001
CSF Clusterin	SUM PRS INFL*Nfl	-0.12	0.06	-2.07	0.04	-0.24	-0.01	0.079
CSF Fractalkine	Intercept	0	0.05	0.02	0.985	-0.1	0.1	0.985
CSF Fractalkine	SUM PRS INFL	0.06	0.05	1.15	0.251	-0.04	0.16	0.503
CSF Fractalkine	t-tau	0.48	0.05	9.25	<0,001	0.38	0.59	<0,001
CSF Fractalkine	SUM PRS INFL*t-tau	0.04	0.05	0.74	0.459	-0.06	0.14	0.612
CSF Fractalkine	Intercept	0	0.06	0.01	0.989	-0.12	0.12	0.989
CSF Fractalkine	SUM PRS INFL	0.06	0.06	0.96	0.339	-0.06	0.18	0.592
CSF Fractalkine	Nfl	0.38	0.06	6.26	<0,001	0.26	0.5	<0,001
CSF Fractalkine	SUM PRS INFL*Nfl	-0.05	0.06	-0.77	0.444	-0.17	0.07	0.592

## Sheet: AD PRS
Activation biomarker	Predictor	β coefficient	SE	t-statistic	p-value	95% CI low	95% CI high	p.adjusted
CSF sTREM2	Intercept	0	0.06	-0.04	0.968	-0.12	0.11	0.968
CSF sTREM2	AD PRS	-0.09	0.06	-1.59	0.113	-0.2	0.02	0.225
CSF sTREM2	t-tau	0.45	0.06	7.76	<0,001	0.33	0.56	<0,001
CSF sTREM2	AD PRS *t-tau	0.06	0.07	0.92	0.359	-0.07	0.2	0.479
CSF sTREM2	Intercept	0.01	0.06	0.18	0.861	-0.11	0.13	0.861
CSF sTREM2	AD PRS	-0.06	0.06	-1.01	0.312	-0.18	0.06	0.416
CSF sTREM2	Nfl	0.43	0.06	7.25	<0,001	0.32	0.55	<0,001
CSF sTREM2	AD PRS*Nfl	0.15	0.06	2.5	0.013	0.03	0.27	0.026
CSF YKL-40	Intercept	0	0.05	0.03	0.979	-0.09	0.09	0.979
CSF YKL-40	AD PRS	0.07	0.05	1.44	0.15	-0.02	0.16	0.299
CSF YKL-40	t-tau	0.61	0.05	12.85	<0,001	0.51	0.7	<0,001
CSF YKL-40	AD PRS*t-tau	-0.01	0.06	-0.16	0.877	-0.12	0.11	0.979
CSF YKL-40	Intercept	0.01	0.05	0.21	0.838	-0.1	0.12	0.838
CSF YKL-40	AD PRS	0.11	0.05	2.1	0.036	0.01	0.22	0.049
CSF YKL-40	Nfl	0.56	0.05	10.19	<0,001	0.45	0.67	<0,001
CSF YKL-40	AD PRS*Nfl	0.15	0.06	2.74	0.007	0.04	0.26	0.013
CSF Clusterin	Intercept	0	0.05	-0.01	0.99	-0.1	0.1	0.99
CSF Clusterin	AD PRS	-0.02	0.05	-0.35	0.723	-0.12	0.08	0.99
CSF Clusterin	t-tau	0.52	0.05	10.11	<0,001	0.41	0.62	<0,001
CSF Clusterin	AD PRS*t-tau	0.01	0.06	0.13	0.899	-0.12	0.13	0.99
CSF Clusterin	Intercept	0.01	0.06	0.11	0.915	-0.11	0.12	0.915
CSF Clusterin	AD PRS	0.05	0.06	0.78	0.438	-0.07	0.16	0.584
CSF Clusterin	Nfl	0.45	0.06	7.65	<0,001	0.34	0.57	<0,001
CSF Clusterin	AD PRS*Nfl	0.09	0.06	1.47	0.144	-0.03	0.21	0.288
CSF Fractalkine	Intercept	0	0.05	0.04	0.965	-0.1	0.1	0.965
CSF Fractalkine	AD PRS	-0.02	0.05	-0.33	0.745	-0.12	0.09	0.965
CSF Fractalkine	t-tau	0.48	0.05	9.27	<0,001	0.38	0.59	<0,001
CSF Fractalkine	AD PRS*t-tau	-0.07	0.06	-1.13	0.258	-0.2	0.05	0.516
CSF Fractalkine	Intercept	0	0.06	0.05	0.957	-0.12	0.12	0.957
CSF Fractalkine	AD PRS	0.01	0.06	0.23	0.822	-0.11	0.13	0.957
CSF Fractalkine	Nfl	0.39	0.06	6.33	<0,001	0.27	0.51	<0,001
CSF Fractalkine	AD PRS*Nfl	0.05	0.06	0.76	0.45	-0.08	0.17	0.901
