# Supplementary material for: Genotype–phenotype interaction in Alzheimer's disease immune activation
Source: Alzheimers Dement. 2026 Jan 9;22(1):e70978. doi: 10.1002/alz.70978 (PMC12789877; doi:10.1002/alz.70978)
Supplement: Supplementary file 2 — Supporting Information [file ALZ-22-e70978-s001.xlsx]

## Sheet: AD PRS INFL
Activation marker	Predictor	β coefficient	SE	t-statistic	p-value	95% CI low	95% CI high	p.adjusted
CSF sTREM2	Intercept	-2.05	0.41	-5.02	<0,001	-2.86	-1.25	<0,001
CSF sTREM2	AD PRS INFL	-0.16	0.06	-2.68	0.008	-0.28	-0.04	0.01
CSF sTREM2	t-tau	0.39	0.06	6.08	<0,001	0.27	0.52	<0,001
CSF sTREM2	age	0.03	0.01	5.12	<0,001	0.02	0.04	<0,001
CSF sTREM2	AD PRS INFL*t-tau	-0.15	0.06	-2.41	0.017	-0.28	-0.03	0.017
CSF sTREM2	Intercept	-2.4	0.46	-5.23	<0,001	-3.31	-1.5	<0,001
CSF sTREM2	AD PRS INFL	-0.1	0.06	-1.65	0.099	-0.22	0.02	0.124
CSF sTREM2	Nfl	0.24	0.07	3.56	<0,001	0.11	0.37	0.001
CSF sTREM2	age	0.04	0.01	5.27	<0,001	0.02	0.05	<0,001
CSF sTREM2	AD PRS INFL*Nfl	-0.05	0.06	-0.88	0.379	-0.17	0.06	0.379
CSF YKL-40	Intercept	-3.09	0.31	-9.98	<0,001	-3.69	-2.48	<0,001
CSF YKL-40	AD PRS INFL	-0.02	0.04	-0.5	0.615	-0.11	0.06	0.768
CSF YKL-40	t-tau	0.43	0.05	8.83	<0,001	0.33	0.52	<0,001
CSF YKL-40	age	0.05	0	10.08	<0,001	0.04	0.06	<0,001
CSF YKL-40	AD PRS INFL*t-tau	0	0.05	-0.05	0.957	-0.1	0.09	0.957
CSF YKL-40	Intercept	-3.38	0.4	-8.57	<0,001	-4.16	-2.61	<0,001
CSF YKL-40	AD PRS INFL	0.05	0.05	0.98	0.327	-0.05	0.16	0.409
CSF YKL-40	Nfl	0.25	0.06	4.4	<0,001	0.14	0.37	<0,001
CSF YKL-40	age	0.05	0.01	8.63	<0,001	0.04	0.06	<0,001
CSF YKL-40	AD PRS INFL*Nfl	0.02	0.05	0.41	0.684	-0.08	0.12	0.684
CSF Clusterin	Intercept	-1.68	0.37	-4.53	<0,001	-2.42	-0.95	<0,001
CSF Clusterin	AD PRS INFL	-0.07	0.05	-1.46	0.145	-0.18	0.03	0.145
CSF Clusterin	t-tau	0.46	0.06	7.83	<0,001	0.34	0.57	<0,001
CSF Clusterin	age	0.03	0.01	4.61	<0,001	0.02	0.04	<0,001
CSF Clusterin	AD PRS INFL*t-tau	-0.09	0.06	-1.65	0.1	-0.21	0.02	0.125
CSF Clusterin	Intercept	-2.27	0.46	-4.98	<0,001	-3.17	-1.37	<0,001
CSF Clusterin	AD PRS INFL	0.02	0.06	0.33	0.74	-0.1	0.14	0.74
CSF Clusterin	Nfl	0.27	0.07	3.98	<0,001	0.13	0.4	<0,001
CSF Clusterin	age	0.04	0.01	5.03	<0,001	0.02	0.05	<0,001
CSF Clusterin	AD PRS INFL*Nfl	-0.07	0.06	-1.15	0.253	-0.18	0.05	0.316
CSF Fractalkine	Intercept	-0.76	0.4	-1.91	0.057	-1.54	0.02	0.071
CSF Fractalkine	AD PRS INFL	-0.07	0.05	-1.33	0.184	-0.18	0.03	0.184
CSF Fractalkine	t-tau	0.48	0.06	7.79	<0,001	0.36	0.61	<0,001
CSF Fractalkine	age	0.01	0.01	1.97	0.05	0	0.02	0.071
CSF Fractalkine	AD PRS INFL*t-tau	-0.12	0.06	-1.98	0.049	-0.24	0	0.071
CSF Fractalkine	Intercept	-1.09	0.49	-2.23	0.027	-2.05	-0.13	0.044
CSF Fractalkine	AD PRS INFL	-0.04	0.07	-0.63	0.527	-0.17	0.09	0.527
CSF Fractalkine	Nfl	0.29	0.07	4.1	<0,001	0.15	0.43	<0,001
CSF Fractalkine	age	0.02	0.01	2.24	0.026	0	0.03	0.044
CSF Fractalkine	AD PRS INFL*Nfl	0.04	0.06	0.64	0.523	-0.08	0.16	0.527

## Sheet: sum PRS INFL
Activation biomarker	Predictor	β coefficient	SE	t-statistic	p-value	95% CI low	95% CI high	p.adjusted
CSF sTREM2	Intercept	-2.2	0.42	-5.29	<0,001	-3.02	-1.38	<0,001
CSF sTREM2	SUM PRS INFL	0.03	0.06	0.48	0.631	-0.08	0.13	0.631
CSF sTREM2	t-tau	0.31	0.06	5.19	<0,001	0.2	0.43	<0,001
CSF sTREM2	age	0.03	0.01	5.34	<0,001	0.02	0.05	<0,001
CSF sTREM2	SUM PRS INFL*t-tau	0.03	0.06	0.6	0.547	-0.08	0.14	0.631
CSF sTREM2	Intercept	-2.41	0.46	-5.2	<0,001	-3.32	-1.5	<0,001
CSF sTREM2	SUM PRS INFL	-0.01	0.06	-0.09	0.928	-0.12	0.11	0.928
CSF sTREM2	Nfl	0.22	0.07	3.31	0.001	0.09	0.35	0.002
CSF sTREM2	age	0.04	0.01	5.24	<0,001	0.02	0.05	<0,001
CSF sTREM2	SUM PRS INFL*Nfl	-0.04	0.06	-0.65	0.514	-0.15	0.08	0.642
CSF YKL-40	Intercept	-3.08	0.31	-10.07	<0,001	-3.68	-2.48	<0,001
CSF YKL-40	SUM PRS INFL	0.02	0.04	0.52	0.604	-0.06	0.1	0.604
CSF YKL-40	t-tau	0.42	0.04	9.63	<0,001	0.34	0.51	<0,001
CSF YKL-40	age	0.05	0	10.15	<0,001	0.04	0.06	<0,001
CSF YKL-40	SUM PRS INFL*t-tau	-0.07	0.04	-1.8	0.073	-0.15	0.01	0.092
CSF YKL-40	Intercept	-3.36	0.4	-8.49	<0,001	-4.13	-2.58	<0,001
CSF YKL-40	SUM PRS INFL	0.03	0.05	0.56	0.577	-0.07	0.12	0.577
CSF YKL-40	Nfl	0.26	0.06	4.59	<0,001	0.15	0.38	<0,001
CSF YKL-40	age	0.05	0.01	8.56	<0,001	0.04	0.06	<0,001
CSF YKL-40	SUM PRS INFL*Nfl	-0.05	0.05	-0.93	0.356	-0.14	0.05	0.445
CSF Clusterin	Intercept	-1.77	0.37	-4.76	<0,001	-2.5	-1.04	<0,001
CSF Clusterin	SUM PRS INFL	-0.03	0.05	-0.63	0.527	-0.13	0.07	0.658
CSF Clusterin	t-tau	0.41	0.05	7.65	<0,001	0.3	0.51	<0,001
CSF Clusterin	age	0.03	0.01	4.8	<0,001	0.02	0.04	<0,001
CSF Clusterin	SUM PRS INFL*t-tau	-0.02	0.05	-0.37	0.713	-0.11	0.08	0.713
CSF Clusterin	Intercept	-2.23	0.45	-4.92	<0,001	-3.12	-1.34	<0,001
CSF Clusterin	SUM PRS INFL	-0.01	0.06	-0.09	0.926	-0.11	0.1	0.926
CSF Clusterin	Nfl	0.26	0.07	3.96	<0,001	0.13	0.39	<0,001
CSF Clusterin	age	0.03	0.01	4.96	<0,001	0.02	0.05	<0,001
CSF Clusterin	SUM PRS INFL*Nfl	-0.11	0.06	-2.01	0.045	-0.23	0	0.057
CSF Fractalkine	Intercept	-0.84	0.4	-2.12	0.035	-1.62	-0.06	0.059
CSF Fractalkine	SUM PRS INFL	0.06	0.05	1.06	0.289	-0.05	0.16	0.361
CSF Fractalkine	t-tau	0.43	0.06	7.56	<0,001	0.32	0.54	<0,001
CSF Fractalkine	age	0.01	0.01	2.14	0.033	0	0.03	0.059
CSF Fractalkine	SUM PRS INFL*t-tau	0.04	0.05	0.78	0.435	-0.06	0.14	0.435
CSF Fractalkine	Intercept	-1.08	0.49	-2.21	0.028	-2.04	-0.12	0.047
CSF Fractalkine	SUM PRS INFL	0.05	0.06	0.9	0.37	-0.06	0.17	0.462
CSF Fractalkine	Nfl	0.29	0.07	4.15	<0,001	0.15	0.43	<0,001
CSF Fractalkine	age	0.02	0.01	2.23	0.027	0	0.03	0.047
CSF Fractalkine	SUM PRS INFL*Nfl	-0.04	0.06	-0.7	0.484	-0.16	0.08	0.484

## Sheet: AD PRS
Activation biomarker	Predictor	β coefficient	SE	t-statistic	p-value	95% CI low	95% CI high	p.adjusted
CSF sTREM2	Intercept	-2.17	0.41	-5.24	<0,001	-2.98	-1.35	<0,001
CSF sTREM2	AD PRS	-0.09	0.05	-1.56	0.119	-0.19	0.02	0.149
CSF sTREM2	t-tau	0.31	0.06	5.2	<0,001	0.19	0.43	<0,001
CSF sTREM2	age	0.03	0.01	5.28	<0,001	0.02	0.05	<0,001
CSF sTREM2	AD PRS *t-tau	0.04	0.07	0.6	0.548	-0.09	0.17	0.548
CSF sTREM2	Intercept	-2.27	0.47	-4.85	<0,001	-3.2	-1.35	<0,001
CSF sTREM2	AD PRS	-0.06	0.06	-1.1	0.273	-0.17	0.05	0.273
CSF sTREM2	Nfl	0.24	0.07	3.55	<0,001	0.11	0.38	0.001
CSF sTREM2	age	0.04	0.01	4.91	<0,001	0.02	0.05	<0,001
CSF sTREM2	AD PRS*Nfl	0.09	0.06	1.6	0.111	-0.02	0.21	0.139
CSF YKL-40	Intercept	-3.08	0.31	-10.04	<0,001	-3.68	-2.47	<0,001
CSF YKL-40	AD PRS	0.05	0.04	1.33	0.183	-0.03	0.13	0.229
CSF YKL-40	t-tau	0.42	0.04	9.6	<0,001	0.34	0.51	<0,001
CSF YKL-40	age	0.05	0	10.13	<0,001	0.04	0.06	<0,001
CSF YKL-40	AD PRS*t-tau	-0.02	0.05	-0.46	0.645	-0.12	0.08	0.645
CSF YKL-40	Intercept	-3.24	0.4	-8.14	<0,001	-4.02	-2.45	<0,001
CSF YKL-40	AD PRS	0.11	0.05	2.32	0.021	0.02	0.21	0.026
CSF YKL-40	Nfl	0.29	0.06	5.01	<0,001	0.18	0.41	<0,001
CSF YKL-40	age	0.05	0.01	8.22	<0,001	0.04	0.06	<0,001
CSF YKL-40	AD PRS*Nfl	0.07	0.05	1.4	0.162	-0.03	0.17	0.162
CSF Clusterin	Intercept	-1.77	0.37	-4.75	<0,001	-2.5	-1.03	<0,001
CSF Clusterin	AD PRS	-0.02	0.05	-0.48	0.629	-0.12	0.07	0.787
CSF Clusterin	t-tau	0.41	0.05	7.68	<0,001	0.31	0.52	<0,001
CSF Clusterin	age	0.03	0.01	4.79	<0,001	0.02	0.04	<0,001
CSF Clusterin	AD PRS*t-tau	0	0.06	-0.01	0.996	-0.12	0.12	0.996
CSF Clusterin	Intercept	-2.2	0.47	-4.71	<0,001	-3.12	-1.28	<0,001
CSF Clusterin	AD PRS	0.04	0.06	0.77	0.44	-0.07	0.15	0.55
CSF Clusterin	Nfl	0.27	0.07	3.99	<0,001	0.14	0.41	<0,001
CSF Clusterin	age	0.03	0.01	4.76	<0,001	0.02	0.05	<0,001
CSF Clusterin	AD PRS*Nfl	0.03	0.06	0.55	0.582	-0.08	0.15	0.582
CSF Fractalkine	Intercept	-0.87	0.4	-2.2	0.029	-1.65	-0.09	0.048
CSF Fractalkine	AD PRS	-0.02	0.05	-0.37	0.711	-0.12	0.08	0.711
CSF Fractalkine	t-tau	0.43	0.06	7.57	<0,001	0.32	0.54	<0,001
CSF Fractalkine	age	0.01	0.01	2.23	0.027	0	0.03	0.048
CSF Fractalkine	AD PRS*t-tau	-0.08	0.06	-1.24	0.218	-0.21	0.05	0.272
CSF Fractalkine	Intercept	-1.07	0.5	-2.14	0.034	-2.05	-0.08	0.056
CSF Fractalkine	AD PRS	0.01	0.06	0.21	0.834	-0.11	0.13	0.834
CSF Fractalkine	Nfl	0.3	0.07	4.1	<0,001	0.16	0.44	0.001
CSF Fractalkine	age	0.02	0.01	2.16	0.032	0	0.03	0.056
CSF Fractalkine	AD PRS*Nfl	0.02	0.06	0.32	0.753	-0.1	0.14	0.834
